# Supplementary material for: Cross-species transmission of Cryptosporidium in wild rodents from the southern region of Zhejiang Province of China and its possible impact on public health
Source: Parasite. 2024 Jul 1;31:34. doi: 10.1051/parasite/2024033 (PMC11216159; doi:10.1051/parasite/2024033)
Supplement: Supplementary file 1 — Table S1: Prevalence and species of Cryptosporidium in the investigated wild rodents by species, season, gender, and location. Table S2: Similarity analysis of SSUrRNA and Gp60 sequences of Cryptosporidium obtained in this study. [file parasite-31-34-s1.zip]

Archive with 1 entries (1 files):
- parasite240045-1-olm/Tables_S1_and_S2__1_.xlsx
