# Supplementary material for: Cross-species transmission of Cryptosporidium in wild rodents from the southern region of Zhejiang Province of China and its possible impact on public health
Source: Parasite. 2024 Jul 1;31:34. doi: 10.1051/parasite/2024033 (PMC11216159; doi:10.1051/parasite/2024033)
Supplement: Supplementary file 1 — Table S1: Prevalence and species of Cryptosporidium in the investigated wild rodents by species, season, gender, and location. Table S2: Similarity analysis of SSUrRNA and Gp60 sequences of Cryptosporidium obtained in this study. [file parasite-31-34-s1.zip › parasite240045-1-olm/Tables_S1_and_S2__1_.xlsx]

## Sheet: Table S1
Table S1. Prevalence and species of Cryptosporidium in the investigated wild rodents by species,season, gender, and location
Category	Apodemus agrarius		Niviventer niviventer		Rattus losea		Rattus norvegicus		Rattus tanezumi		Total
	Prevalence	Species (n)	Prevalence	Species (n)	Prevalence	Species (n)	Prevalence	Species (n)	Prevalence	Species (n)	Prevalence	Species (n)
Sampling site
Ruian	3/36 (8.3)	C. parvum (2), C. muris (1)	3/51 (5.9)	C. rat genotype IV (3)	2/18 (11.1)	C. rat genotype IV (2)	3/59 (5.1)	C. mortiferum-like (3)	2/36 (5.6)	C. rat genotype IV (2)	13/200 (8.5)	C. rat genotype IV (7), C. mortiferum-like (3), C. parvum (2), C. muris (1)
Yongjia	/	/	1/24 (4.2)	C. rat genotype IV (1)	/		1/44 (2.3)	C. mortiferum-like (1)	1/34 (2.9)	C. rat genotype IV (1)	3/102 (20.6)	C. rat genotype IV (2), C. mortiferum-like (1)
Yueqing	/	/	/		/		7/52 (13.5)	C. rat genotype IV (4), C. parvum (2), C. viatorum (1)	3/16 (18.8)	C. rat genotype IV (3)	10/68 (25.5)	C. rat genotype IV (7), C. parvum (2), C. viatorum (1)
Season
April	2/17 (11.8)	C. parvum (2)	1/22 (4.5)	C. rat genotype IV (1)	1/7 (14.3)	C. rat genotype IV (1)	5/38 (13.2)	C. mortiferum-like (4), C. viatorum (1)	2/16 (12.5)	C. rat genotype IV (2)	11/119 (12.1)	C. rat genotype IV (4), C. mortiferum-like (4), C. parvum (2), C. viatorum (1)
June	1/7 (14.3)	C. muris (1)	1/26 (3.8)	C. rat genotype IV (1)	0/3	/	5/88 (5.7)	C. rat genotype IV (3), C. parvum (2)	1/54 (1.9)	C. rat genotype IV (1)	8/160 (22.6)	C. rat genotype IV (5), C. parvum (2), C. muris (1)
August	0/12	/	2/27 (7.4)	C. rat genotype IV (2)	1/8 (12.5)	C. rat genotype IV (1)	1/29 (3.4)	C. rat genotype IV (1)	3/16 (18.8)	C. rat genotype IV (3)	7/91 (4.1)	C. rat genotype IV (7)
Gender
Female	1/15 (6.7)	C. muris (1)	2/46 (4.3)	C. rat genotype IV (2)	0/4	/	5/86 (5.8)	C. mortiferum-like (4), C. parvum (1)	1/25 (4.0)	C. rat genotype IV (1)	9/195 (23.1)	C. mortiferum-like (4), C. rat genotype IV (3), C. parvum (1), C. muris (1)
Male	2/21 (9.5)	C. parvum (2)	2/29 (6.9)	C. rat genotype IV (2)	2/14 (14.3)	C. rat genotype IV (2)	6/69 (8.7)	C. rat genotype IV (4), C. parvum (1), C. viatorum (1)	5/61 (8.2)	C. rat genotype IV (5)	17/175 (6.7)	C. rat genotype IV (13), C. parvum (3), C. viatorum (1)
Total	3/36 (8.3)	C. parvum (2), C. muris (1)	4/75 (5.3)	C. rat genotype IV (4)	2/18 (11.1)	C. rat genotype IV (2)	11/155 (7.1)	C. rat genotype IV (4), C. mortiferum-like (4), C. parvum (2), C. viatorum (1)	6/86 (7.0)	C. rat genotype IV (6)	26/370 (14.1)	C. rat genotype IV (16), C. mortiferum-like (4), C. parvum (4), C. muris (1), C. viatorum (1)

## Sheet: Table S2
Table S2. Similarity analysis of SSUrRNA and Gp60 sequences of Cryptosporidium obtained in this study
Isolates ID	GenBank accession nos.	Ref accession nos. (Similarity)	Species/Genotype or Subtype	host (country)
SSUrRNA sequences
RAYS114, RAYS135, RAYS238, RAYS369, RAYS378, RAYS382, RAYS146, YJYS55, YJYS100, YQYS082	PP038022	AY737582 (100%)	Genotype W19 variant	Storm water (USA)
YQYS004, YQYS009, YQYS016, YQYS023, YQYS046, YQYS051	PP038023	MG917671 (100%)	Genotype W19 variant	Brown rat (China)
RAYS011, RAYS341, YQYS012, YQYS060	PP038021	OM146539 (100%)	C. parvum	Human (Sweden)
RAYS060, RAYS032, RAYS109, YJYS021	PP038026	OP935211 (98.78%)	C. mortiferum	Human (USA)
YQYS094	PP038027	MK522270 (99.61%)	C. viatorum	Berylmys bowersi (China)
RAYS204	PP038028	KF419208 (100%)	C. muris	R. norvegicus (China)
Gp60 sequences
YQYS012, YQYS060	PP104940	KJ917586 (100%)	IIdA15G1	Macaca mulatta (China)
RAYS341	PP104938	MK956001 (100%)	IIpA6	Bamboo rats (China)
YQYS094	PP104939	MK433560 (99.51%)	XVdA3	Leopoldamys edwardsi (China)
